# Supplementary material for: Patterns of variation of mutation rates of mitochondrial and nuclear genes of gastropods
Source: BMC Ecol Evol. 2021 Jan 26;21:13. doi: 10.1186/s12862-021-01748-2 (PMC7853320; doi:10.1186/s12862-021-01748-2)
Supplement: Supplementary file 1 — Additional file 1: Table S1. Information on PopSet data analyzed in this study. [file 12862_2021_1748_MOESM1_ESM.xls]

## Sheet: Duda.Additional.information
Table S1. Information on PopSets analyzed, including the lowest taxon included in the dataset, total branch length (TBL) ratio, mitochondrial (mt) and nuclear (nuc) gene identity, sequence length in nucleotides (nt), TBL of mt and nuc genes, and PopSet UID
Lowest taxon	Lowest taxon	TBL-ratio	N	mt gene info	mt gene	mt-popset UID	mt-TBL	mt nt	nuc gene info	nuc gene	nuc PopSet UID	nuc TBL	nuc nt
Vetigastropoda; Trochida; Trochoidea; Trochidae	family	24.1	22	Trochidae cytochrome oxidase subunit I (COI) gene, partial cds; mitochondrial.	COI	61676592	15.108	996	Trochidae actin gene, partial cds.	actin	61676548	0.627	673
Vetigastropoda; Trochida; Trochoidea	superfamily	2.31	7	Orthogastropoda cytochrome oxidase subunit I (COI) gene, partial cds; mitochondrial.	COI	61677416	1.706	566	Orthogastropoda histone H3 (H3) gene, partial cds.	H3	61677486	0.737	370
Vetigastropoda; Lepetellida; Lepetodriloidea	superfamily	3.44	4	Orthogastropoda cytochrome oxidase subunit I (COI) gene, partial cds; mitochondrial.	COI	61677416	1.17	566	Orthogastropoda histone H3 (H3) gene, partial cds.	H3	61677486	0.34	370
Vetigastropoda; Lepetellida; Fissurelloidea	superfamily	1.39	3	Orthogastropoda cytochrome oxidase subunit I (COI) gene, partial cds; mitochondrial.	COI	61677416	0.924	566	Orthogastropoda histone H3 (H3) gene, partial cds.	H3	61677486	0.667	370
Caenogastropoda; Neogastropoda; Conoidea; Conidae; Conus	genus	56.67	45	Conus cytochrome b (Cyt b) gene, partial cds; mitochondrial.	cytb	62632959	3.06	333	Conus megalin-like lipoprotein gene, partial cds.	mlp	57648245	0.054	451
Vetigastropoda; Trochida; Trochoidea; Trochidae	family	26.64	7	Trochidae cytochrome oxidase subunit I (COI) gene, partial cds; mitochondrial.	COI	71148402	4.848	646	Trochidae actin gene, partial cds.	actin	71148418	0.182	673
Heterobranchia; Euthyneura; Tectipleura; Eupulmonata; Stylommatophora; Helicina; Pupilloidei; Pupilloidea; Chondrinidae; Solatopupa	genus	23.89	7	Chondrinidae cytochrome oxidase subunit I (COI) gene, partial cds; mitochondrial.	COI	83700479	4.777	346	Chondrinidae histone H3 (H3) gene, partial cds.	H3	83700551	0.2	190
Heterobranchia; Euthyneura; Tectipleura; Sacoglossa; Plakobranchoidea	superfamily	2.24	33	Placobranchoidea cytochrome oxidase subunit I (coxI) gene, partial cds; mitochondrial.	COI	92429950	12.227	630	Sacoglossa histone H3 gene, partial cds.	H3	107859925	5.453	320
Caenogastropoda; Littorinimorpha; Stromboidea; Strombus	genus	8.62	35	Stromboidea cytochrome oxidase subunit I (COI) gene, partial cds; mitochondrial.	COI	106896051	11.98	638	Stromboidea histone H3 (his3) gene, partial cds.	H3	106896121	1.389	327
Caenogastropoda; Neogastropoda; Conoidea	superfamily	5.01	85	Neogastropoda cytochrome oxidase subunit I (COI) gene, partial cds; mitochondrial.	COI	160279556	42.432	658	Neogastropoda histone 3 (H3) gene, partial cds.	H3	160279786	8.476	328
Caenogastropoda; Littorinimorpha; Naticoidea; Naticidae	family	9.95	11	Naticidae cytochrome oxidase subunit I (COI) gene, partial cds; mitochondrial.	COI	164507465	7.192	423	Naticidae histone 3 (H3) gene, partial cds.	H3	163891599	0.723	244
Caenogastropoda; Architaenioglossa	other	4.68	13	Ampullarioidea cytochrome oxidase subunit I gene, partial cds; mitochondrial.	COI	167614122	7.628	633	Ampullarioidea histone H3 gene, partial cds.	H3	167614053	1.63	376
Heterobranchia; Euthyneura; Tectipleura; Eupulmonata; Stylommatophora; Helicina; Pupilloidei; Pupilloidea; Chondrinidae	family	9.3	10	Chondrinidae cytochrome oxidase subunit I (COI) gene, partial cds; mitochondrial.	COI	215260721	5.265	615	Stylommatophora histone H3 gene, partial cds.	H3	215260741	0.566	308
Caenogastropoda; Architaenioglossa; Viviparoidea; Viviparidae	family	17.07	19	Viviparidae cytochrome oxidase subunit I (COI) gene, partial cds; mitochondrial.	COI	228552869	7.716	595	Viviparidae histone H3 gene, partial cds.	H3	228205117	0.452	376
Caenogastropoda; Littorinimorpha; Naticoidea; Naticidae; Naticarius	genus	55.45	4	Naticarius cytochrome oxidase subunit I (COI) gene, partial cds; mitochondrial.	COI	239836736	2.218	450	Naticarius histone H3 (H3) gene, partial cds.	H3	239836785	0.04	265
Caenogastropoda; Architaenioglossa; Ampullarioidea; Ampullariidae	family	29.73	16	Ampullarioidea cytochrome c oxidase subunit I (COI) gene, partial cds; mitochondrial.	COI	257783361	17.69	626	Ampullariidae histone 3 subunit (H3) gene, partial cds.	H3	257783536	0.595	351
Caenogastropoda; Abyssochrysoidea; Provannidae	family	5.93	16	Orthogastropoda cytochrome oxidase subunit I (COI) gene, partial cds; mitochondrial.	COI	296806742	6.486	530	Orthogastropoda histone 3 (H3) gene, partial cds.	H3	296806856	1.094	274
Heterobranchia; Euthyneura; Nudipleura; Nudibranchia	other	4.42	76	Nudipleura cytochrome oxidase subunit I (COI) gene, partial cds; mitochondrial.	COI	300393685	40.173	661	Nudipleura histone H3 (H3) gene, partial cds.	H3	300393382	9.097	327
Patellogastropoda; Lottioidea; Nacellidae	family	5.19	14	Cellana cytochrome c oxidase subunit 1 (COI) gene, partial cds; mitochondrial.	COI	304263078	6.835	643	Cellana histone H3 (H3) gene, partial cds.	H3	304262490	1.317	327
Heterobranchia; Euthyneura; Nudipleura; Nudibranchia; Cladobranchia; Aeolidioidea; Glaucidae; Phyllodesmium	genus	12.8	14	Nudibranchia cytochrome oxidase subunit I (COI) gene, partial cds; mitochondrial.	COI	313105335	6.952	658	Nudibranchia histone 3 (H3) gene, partial cds.	H3	313105259	0.543	328
Heterobranchia; Euthyneura; Nudipleura; Nudibranchia; Cladobranchia	other	4.04	18	Aeolididina cytochrome c oxidase subunit I (COI) gene, partial cds; mitochondrial.	COI	315421282	9.784	667	Aeolididina histone 3 (H3) gene, partial cds.	H3	315421338	2.419	327
Heterobranchia; Euthyneura; Tectipleura; Sacoglossa; Plakobranchoidea	superfamily	2.36	9	Placobranchoidea cytochrome c oxidase subunit I (COI) gene, partial cds; mitochondrial.	COI	315421435	3.726	656	Placobranchoidea histone 3 (H3) gene, partial cds.	H3	315421485	1.58	332
Heterobranchia; Euthyneura; Tectipleura; Eupulmonata; Stylommatophora; Achatinina	other	6.66	71	Sigmurethra actin gene, exon I and partial cds.	COI	315572127	36.402	658	Sigmurethra cytochrome c oxidase subunit I (COI) gene, partial cds; mitochondrial.	actin	315571945	5.462	529
Caenogastropoda; Architaenioglossa; Cyclophoroidea	other	3.57	34	Cyclophoroidea cytochrome oxidase subunit I (COI) gene, partial cds; mitochondrial.	COI	318065499	15.876	658	Cyclophoroidea histone 3 gene, partial cds.	H3	318065385	4.443	267
Heterobranchia; Euthyneura; Nudipleura; Nudibranchia; Doridina; Eudoridoidea; Chromodorididae	family	10.01	3	Chromodorididae cytochrome oxidase subunit I (COI) gene, partial cds; mitochondrial.	COI	323145524	1.621	587	Chromodorididae histone 3 (H3) gene, partial cds.	H3	323145530	0.162	327
Heterobranchia; Euthyneura; Tectipleura; Cephalaspidea; Philinoidea; Aglajidae; Chelidonura	genus	14.84	4	Chelidonura cytochrome c oxidase subunit I (COI) gene, partial cds; mitochondrial.	COI	342328525	2.923	658	Chelidonura histone H3 (H3) gene, partial cds.	H3	342328555	0.197	328
Heterobranchia; Euthyneura; Tectipleura; Sacoglossa; Plakobranchoidea; Plakobranchidae; Elysia	genus	2.71	15	Elysia cytochrome c oxidase I (COXI) gene, partial cds; mitochondrial.	COI	356874926	6.289	658	Elysia histone 3 (H3) gene, partial cds.	H3	356875055	2.32	328
Heterobranchia; Euthyneura; Nudipleura; Nudibranchia; Cladobranchia	other	4.18	18	Aeolididina histone 3 (H3) gene, partial cds.	COI	378762094	9.966	657	Aeolididina cytochrome c oxidase subunit I (COI) gene, partial cds; mitochondrial.	H3	378762364	2.383	327
Heterobranchia; Euthyneura; Tectipleura; Cephalaspidea; Philinoidea; Aglajidae; Navanax	genus	18.04	4	Navanax cytochrome oxidase subunit I (COI) gene, partial cds; mitochondrial.	COI	391930510	1.353	658	Navanax histone H3 (H3) gene, partial cds.	H3	391930594	0.075	328
Heterobranchia; Euthyneura; Tectipleura; Aplysiida; Aplysioidea; Aplysiidae; Aplysia	genus	4.56	4	Aplysia cytochrome oxidase subunit 1 (CO1) gene, partial cds; mitochondrial.	COI	407315785	1.392	657	Aplysia histone 3 (H3) gene, partial cds.	H3	407315803	0.305	327
Heterobranchia; Euthyneura; Tectipleura; Eupulmonata; Stylommatophora; Helicina; Helicoidea; Helicidae	family	23.84	62	Helicidae cytochrome oxidase subunit I gene, partial cds; mitochondrial.	COI	408367701	23.886	654	Helicidae histone H3 gene, partial cds.	H3	408367425	1.002	327
Heterobranchia; Euthyneura; Tectipleura; Eupulmonata; Stylommatophora; Helicina; Helicoidea; Helicidae	family	25.91	34	Helicidae cytochrome b gene, partial cds; mitochondrial.	cytb	408367899	20.472	360	Helicidae histone H3 gene, partial cds.	H3	408367425	0.79	327
Heterobranchia; Euthyneura; Nudipleura; Nudibranchia; Cladobranchia; Dendronotoidea; Dendronotidae; Melibe	genus	11.54	3	Melibe cytochrome oxidase subunit I (COI) gene, partial cds; mitochondrial.	COI	408689698	1.708	644	Melibe histone H3 (H3) gene, partial cds.	H3	408689712	0.148	326
Heterobranchia; Euthyneura; Tectipleura; Sacoglossa; Plakobranchoidea; Plakobranchidae	family	3.13	19	Placobranchidae cytochrome c oxidase subunit 1 (COXI) gene, partial cds; mitochondrial.	COI	469735881	5.916	658	Placobranchidae histone H3 (H3) gene, partial cds.	H3	469736037	1.893	328
Heterobranchia; Euthyneura; Nudipleura; Nudibranchia; Cladobranchia; Aeolidioidea; Facelinidae; Favorinus	genus	5.14	11	Favorinidae cytochrome c oxidase subunit I (COI) gene, partial cds; mitochondrial.	COI	485185579	5.781	658	Favorinidae histone 3 (H3) gene, partial cds.	H3	485185514	1.125	328
Caenogastropoda; Architaenioglossa; Viviparoidea; Viviparidae; Bellamya	genus	69.64	8	Bellamya cytochrome c oxidase subunit 1 gene, partial cds; mitochondrial.	COI	515025847	1.337	592	Bellamya histone 3 gene, partial cds.	H3	515025915	0.0192	327
Heterobranchia; Euthyneura; Nudipleura; Nudibranchia; Cladobranchia; Dendronotoidea; Dendronotidae; Dendronotus	genus	17.11	11	Dendronotus cytochrome oxidase subunit I (COI) gene, partial cds; mitochondrial.	COI	568632663	2.618	640	Dendronotus histone H3 (H3) gene, partial cds.	H3	568632695	0.153	328
Heterobranchia; Euthyneura; Tectipleura; Eupulmonata; Stylommatophora; Helicina; Helicoidea	superfamily	12.61	26	Helicoidea cytochrome c oxidase subunit I (COI) gene, partial cds; mitochondrial.	COI	570348819	17.145	654	Helicoidea histone H4 gene, partial cds.	H4	570349003	1.36	258
Heterobranchia; Euthyneura; Tectipleura; Eupulmonata; Stylommatophora; Helicina; Helicoidea	superfamily	13.72	26	Helicoidea cytochrome c oxidase subunit I (COI) gene, partial cds; mitochondrial.	COI	570348819	17.145	654	Helicoidea histone H3 gene, partial cds.	H3	570348907	1.25	316
Heterobranchia; Euthyneura; Nudipleura; Nudibranchia; Cladobranchia; Aeolidioidea; Aeolidiidae; Spurilla	genus	30.14	4	Spurilla cytochrome c oxidase subunit I (COI) gene, partial cds; mitochondrial.	COI	575401372	1.718	482	Spurilla histone H3 (H3) gene, partial cds.	H3	575401422	0.057	326
Heterobranchia; Euthyneura; Nudipleura; Nudibranchia; Doridina; Anadoridoidea; Goniodorididae; Okenia	genus	2.06	5	Okenia cytochrome oxidase subunit I (COI) gene, partial cds; mitochondrial.	COI	585280841	2.164	658	Okenia histone H3 (H3) gene, partial cds.	H3	585280853	1.053	328
Caenogastropoda; Abyssochrysoidea; Provannidae; Alviniconcha	genus	12.55	7	Caenogastropoda cytochrome oxidase subunit I (COI) gene, partial cds; mitochondrial.	COI	633283479	4.78	633	Caenogastropoda histone 3 (H3) gene, partial cds.	H3	633283435	0.381	274
Heterobranchia; Euthyneura; Tectipleura; Eupulmonata; Ellobiida; Ellobioidea; Ellobiidae; Melampus	genus	15.6	8	Melampus cytochrome c oxidase subunit I (CO1) gene, partial cds; mitochondrial.	COI	655247411	5.632	447	Melampus histone H3 (H3) gene, partial cds.	H3	655247447	0.361	315
Heterobranchia; Euthyneura; Tectipleura; Cephalaspidea; Philinoidea; Aglajidae; Melanochlamys	genus	11.16	6	Aglajidae cytochrome c oxidase subunit I (CO1) gene, partial cds; mitochondrial.	COI	662182488	3.526	579	Aglajidae histone 3 (H3) gene, partial cds.	H3	662182570	0.316	328
Heterobranchia; Euthyneura; Nudipleura; Nudibranchia; Doridina; Eudoridoidea; Chromodorididae; Felimida	genus	9.23	6	Felimida cytochrome oxidase subunit I gene, partial cds; mitochondrial.	COI	665517699	4.014	658	Felimida histone 3 gene, partial cds.	H3	665517725	0.435	328
Heterobranchia; Euthyneura; Nudipleura; Nudibranchia; Doridina; Eudoridoidea; Chromodorididae; Felimare	genus	9.13	8	Chromodorididae cytochrome c oxidase subunit I (COI) gene, partial cds; mitochondrial.	COI	665990758	5.168	658	Chromodorididae histone 3 (H3) gene, partial cds.	H3	665990696	0.566	328
Heterobranchia; Euthyneura; Nudipleura; Nudibranchia	other	4.98	12	Doridina cytochrome c oxidase subunit I (COI) gene, partial cds; mitochondrial.	COI	668730691	5.629	657	Doridina histone 3 (H3) gene, partial cds.	H3	807197158	1.13	327
Heterobranchia; Euthyneura; Tectipleura	other	2.56	103	Panpulmonata cytochrome oxidase subunit I (COI) gene, partial cds; mitochondrial.	COI	668731047	49.301	658	Panpulmonata histone H3 (H3) gene, partial cds.	H3	669254715	19.275	328
Caenogastropoda; Cerithioidea; Pleuroceridae	family	23.6	5	Pleuroceridae cytochrome oxidase subunit I (COI) gene, partial cds; mitochondrial.	COI	683687046	3.115	658	Pleuroceridae histone H3 gene, partial cds.	H3	683686999	0.132	328
Heterobranchia; Euthyneura; Nudipleura; Nudibranchia; Cladobranchia; Dendronotoidea; Dotidae; Doto	genus	3.76	15	Dotidae cytochrome oxidase subunit I (COI) gene, partial cds; mitochondrial.	COI	694270503	4.606	658	Dotidae histone 3 (H3) gene, partial cds.	H3	694270443	1.224	331
Heterobranchia; Euthyneura; Tectipleura; Eupulmonata; Stylommatophora; Helicina; Pupilloidei; Pupilloidea; Orculidae; Orcula	genus	33.85	11	Orculidae cytochrome oxidase subunit I (COI) gene, partial cds; mitochondrial.	COI	695203074	5.755	654	Orculidae histone H4 (H4) and histone H3 (H3) genes, partial cds.	H3	695203572	0.17	346
Heterobranchia; Euthyneura; Tectipleura; Cephalaspidea	other	3.21	45	Euthyneura cytochrome oxidase subunit I (COI) gene, partial cds; mitochondrial.	COI	704354653	27.527	643	Heterobranchia Histone 3 (H3) gene, partial cds.	H3	704354293	8.581	329
Caenogastropoda; Neogastropoda; Conoidea; Conidae; Conus	genus	11.26	3	Conus cytochrome c oxidase subunit I (COI) gene, partial cds; mitochondrial.	COI	704354980	2.129	708	Conus gamma-glutamyl carboxylase (ggcx) gene, intron 9.	ggcx	704355031	0.189	255
Heterobranchia; Euthyneura; Nudipleura; Nudibranchia; Doridina; Anadoridoidea	superfamily	12.56	10	Polyceridae cytochrome c oxidase subunit 1 (COI) gene, partial cds; mitochondrial.	COI	705976421	4.407	658	Polyceridae histone H3 (H3) gene, partial cds.	H3	705976475	0.351	328
Heterobranchia; Euthyneura; Tectipleura; Sacoglossa; Plakobranchoidea	superfamily	2.1	6	Sacoglossa cytochrome oxidase subunit I (COI) gene, partial cds; mitochondrial.	COI	731771520	2.858	656	Sacoglossa histone 3 (H3) gene, partial cds.	H3	731771552	1.36	268
Heterobranchia; Euthyneura; Nudipleura; Pleurobranchida; Pleurobranchoidea; Pleurobranchidae	family	4.13	17	Pleurobranchidae cytochrome c oxidase subunit I (COI) gene, partial cds; mitochondrial.	COI	778329800	6.94	673	Pleurobranchidae histone 3 (H3) gene, partial cds.	H3	778329609	1.681	327
Heterobranchia; Euthyneura; Nudipleura; Nudibranchia; Doridina; Anadoridoidea	superfamily	3.24	14	Anadoridoidea cytochrome c oxidase subunit I (COI) gene, partial cds; mitochondrial.	COI	805575726	7.327	657	Anadoridoidea histone 3 (H3) gene, partial cds.	H3	805575787	2.258	327
Heterobranchia; Euthyneura; Tectipleura; Sacoglossa; Plakobranchoidea; Plakobranchidae; Elysia	genus	1.79	3	Elysia cytochrome oxidase subunit I (COX1) gene, partial cds; mitochondrial.	COI	806644200	1.171	658	Elysia histone H3 gene, partial cds.	H3	806644188	0.655	328
Heterobranchia; Euthyneura; Tectipleura; Eupulmonata; Ellobiida; Ellobioidea	superfamily	7.25	24	Eupulmonata cytochrome c oxidase subunit I gene, partial cds; mitochondrial.	COI	817497737	16.851	680	Eupulmonata histone 3 gene, partial cds.	H3	817497795	2.323	362
Caenogastropoda; Architaenioglossa; Viviparoidea; Viviparidae; Bellamya	genus	5.02	9	Bellamya cytochrome oxidase subunit I (COI) gene, partial cds; mitochondrial.	COI	827615056	0.221	708	Bellamya histone H3 gene, partial cds.	H3	827615699	0.044	375
Heterobranchia; Euthyneura; Nudipleura; Nudibranchia	other	5.07	5	Nudibranchia cytochrome c oxidase subunit I (COI) gene, partial cds; mitochondrial.	COI	848834372	5.059	330	Nudibranchia histone 3 (H3) gene, partial cds.	H3	848834396	0.998	328
Heterobranchia; Euthyneura; Tectipleura; Hygrophila; Lymnaeoidea; Acroloxidae	family	4.81	19	Acroloxidae cytochrome c oxidase subunit I (COI) gene, partial cds; mitochondrial.	COI	906450066	2.084	655	Acroloxidae histone 3 (H3) gene, partial cds.	H3	906450124	0.433	328
Heterobranchia; Euthyneura; Nudipleura; Nudibranchia; Cladobranchia; Dendronotoidea;Tritoniidae	family	4.58	17	Nudibranchia cytochrome c oxidase subunit I (CO1) gene, partial cds; mitochondrial.	COI	924436621	7.413	658	Nudibranchia Histone 3 (H3) gene, partial cds.	H3	924436687	1.619	328
Heterobranchia; Euthyneura; Nudipleura; Nudibranchia	other	2.78	21	Nudibranchia cytochrome c oxidase subunit I (COI) gene, partial cds; mitochondrial.	COI	924818464	13.208	658	Nudibranchia Histone 3 (H3) gene, partial cds.	H3	924818510	4.754	328
Heterobranchia; Euthyneura; Nudipleura; Nudibranchia; Doridina; Eudoridoidea; Dendrodorididae; Doriopsilla	genus	47.03	6	Doriopsilla cytochrome c oxidase subunit I (COI) gene, partial cds; mitochondrial.	COI	924919558	6.349	658	Doriopsilla Histone 3 (H3) gene, partial cds.	H3	924919646	0.135	328
Caenogastropoda; Cerithioidea; Pleuroceridae	family	14.68	4	Pleuroceridae cytochrome oxidase subunit I (COI) gene, partial cds; mitochondrial.	COI	930362734	1.16	551	Pleuroceridae histone H3 (H3) gene, partial cds.	H3	930363406	0.079	328
Heterobranchia; Euthyneura; Nudipleura; Nudibranchia; Cladobranchia; Aeolidioidea; Aeolidiidae; Aeolidia	genus	11.04	3	Aeolidia cytochrome c oxidase subunit I (COI) gene, partial cds; mitochondrial.	COI	953939046	0.784	658	Aeolidia histone 3 (H3) gene, partial cds.	H3	953939103	0.071	326
Heterobranchia; Euthyneura; Tectipleura; Eupulmonata; Stylommatophora; Helicina; Urocoptoidea; Urocoptidae	family	8.67	66	Urocoptoidea cytochrome c oxidase subunit I (COI) gene, partial cds; mitochondrial.	COI	1003703764	29.113	1492	Urocoptidae histone H3 (H3) gene, partial cds.	H3	1003703630	3.358	267
Heterobranchia; Euthyneura; Nudipleura; Nudibranchia; Cladobranchia; Aeolidioidea; Glaucidae	family	8.09	4	Glaucidae cytochrome c oxidase subunit I (COI) gene, partial cds; mitochondrial.	COI	1025005600	2.484	658	Glaucidae histone 3 (H3) gene, partial cds.	H3	1025005709	0.307	328
Heterobranchia; Euthyneura; Nudipleura; Nudibranchia; Doridina; Eudoridoidea; Discodorididae	family	4.49	4	Discodorididae cytochrome c oxidase subunit I (COI) gene, partial cds; mitochondrial.	COI	1027960677	2.736	658	Discodorididae histone 3 (H3) gene, partial cds.	H3	1027960763	0.609	328
Caenogastropoda; Littorinimorpha; Truncatelloidea; Hydrobiidae	family	4.76	21	Truncatelloidea cytochrome oxidase subunit I (COI) gene, partial cds; mitochondrial.	COI	1042839006	7.972	638	Hydrobiidae histone H3 gene, partial cds.	H3	1042839064	1.675	328
Heterobranchia; Euthyneura; Nudipleura; Nudibranchia; Cladobranchia; Dendronotoidea; Dotidae; Doto	genus	7.68	6	Doto cytochrome c oxidase subunit I gene, partial cds; mitochondrial.	COI	1044640129	2.978	593	Doto histone H3 (H3) gene, partial cds.	H3	1044640159	0.388	298
Caenogastropoda; Littorinimorpha; Cypraeoidea; Ovulidae	family	5.97	7	Ovulidae cytochrome oxidase subunit I (cox1) gene, partial cds; mitochondrial.	COI	1053083968	1.629	656	Ovulidae histone H3 gene, partial cds.	H3	1053084034	0.273	352
Caenogastropoda; Architaenioglossa; Cyclophoroidea; Cochlostomatidae; Cochlostoma	genus	3.89	19	Cochlostoma cytochrome oxidase subunit I (COI) gene, partial cds; mitochondrial.	COI	1067260151	6.013	658	Cochlostoma histone H3 gene, partial cds.	H3	1067260014	1.544	328
Heterobranchia; Euthyneura; Tectipleura; Sacoglossa; Plakobranchoidea; Plakobranchidae; Thuridilla	genus	2.01	4	Thuridilla cytochrome oxidase subunit I (COI) gene, partial cds; mitochondrial.	COI	1114635868	1.025	658	Thuridilla histone H3 (H3) gene, partial cds.	H3	1114635850	0.511	328
Heterobranchia; Euthyneura; Tectipleura; Hygrophila; Lymnaeoidea; Acroloxidae; Acroloxus	genus	UND	5	Acroloxus cytochrome c oxidase subunit I (COI) gene, partial cds; mitochondrial.	COI	1125137116	0.523	655	Hygrophila histone 3 (H3) gene, partial cds.	H3	1125137272	0	328
Vetigastropoda; Trochida; Trochoidea; Trochidae	family	16.01	25	Trochidae cytochrome b (cob) gene, partial cds; mitochondrial.	cytb	1147164463	16.989	337	Trochidae histone 3 (h3) gene, partial cds.	H3	1147164663	1.061	312
Vetigastropoda; Trochida; Trochoidea; Trochidae	family	12	37	Trochidae cytochrome c oxidase subunit I (cox1) gene, partial cds; mitochondrial.	COI	1147164519	16.732	627	Trochidae histone 3 (h3) gene, partial cds.	H3	1147164663	1.397	312
Caenogastropoda; Neogastropoda; Buccinoidea; Nassariidae	family	9.09	80	Nassariidae cytochrome oxidase subunit I (COI) gene, partial cds; mitochondrial.	COI	1182001211	27.547	65	Nassariidae histone 3 (H3) gene, partial cds.	H3	1188502153	3.03	330
Heterobranchia; Euthyneura; Tectipleura; Eupulmonata; Stylommatophora; Achatinina; Achatinoidea	superfamily	4.64	24	Sigmurethra cytochrome oxidase subunit I (COI) gene, partial cds; mitochondrial.	COI	1215340870	16.544	606	Sigmurethra actin gene, partial cds.	actin	1215340918	3.565	860
Caenogastropoda; Neogastropoda; Buccinoidea; Nassariidae; Anentome	genus	9.91	4	Anentominae cytochrome oxidase subunit I (COI) gene, partial cds; mitochondrial.	COI	1218187524	2.309	658	Anentominae histone 3 (H3) gene, partial cds.	H3	1218187500	0.233	360
Caenogastropoda	other	7.41	5	Caenogastropoda cytochrome c oxidase subunit I (COI) gene, partial cds; mitochondrial.	COI	1227151839	7.687	660	Caenogastropoda histone 3 (H3) gene, partial cds.	H3	1227151855	1.038	335
Caenogastropoda; Littorinimorpha; Truncatelloidea; Hydrobiidae	family	2.49	9	Pseudohoratiini cytochrome c oxidase subunit I (COI) gene, partial cds; mitochondrial.	COI	1271066880	1.313	552	Pseudohoratiini histone H3 (H3) gene, partial cds.	H3	1271069714	0.527	283
Caenogastropoda; Littorinimorpha; Truncatelloidea; Hydrobiidae	family	2.64	7	Belgrandiinae cytochrome c oxidase subunit I (COI) gene, partial cds; mitochondrial.	COI	1273885271	0.892	552	Belgrandiinae histone 3 (H3) gene, partial cds.	H3	1273885321	0.338	341
Heterobranchia; Euthyneura; Tectipleura; Eupulmonata; Stylommatophora; Helicina; Pupilloidea	superfamily	4.14	27	Stylommatophora cytochrome c oxidase subunit I (COI) gene, partial cds; mitochondrial.	COI	1317414963	13.803	655	Stylommatophora histone H4 (H4) and histone H3 (H3) genes, partial cds.	H3	1317415049	3.334	346
Heterobranchia; Euthyneura; Nudipleura; Nudibranchia; Doridina; Eudoridoidea; Chromodorididae; Chromodoris	genus	34.54	15	Chromodoris cytochrome oxidase subunit I (COI) gene, partial cds; mitochondrial.	COI	1352800289	3.627	658	Chromodoris adenine nucleotide translocase gene, partial cds.	ANT	1352800449	0.105	556
Heterobranchia; Euthyneura; Nudipleura; Nudibranchia; Doridina; Eudoridoidea; Chromodorididae; Chromodoris	genus	49.68	15	Chromodoris cytochrome oxidase subunit I (COI) gene, partial cds; mitochondrial.	COI	1352800289	3.627	658	Chromodoris histone H3 (H3) gene, partial cds.	H3	1352800309	0.073	328
Heterobranchia; Euthyneura; Tectipleura; Aplysiida; Aplysioidea; Aplysiidae; Dolabrifera	genus	2.55	6	Aplysiidae cytochrome c oxidase subunit I (COI) gene, partial cds; mitochondrial.	COI	1384816686	4.425	657	Aplysiidae histone H3 (H3) gene, partial cds.	H3	1384817008	1.735	328
Heterobranchia; Euthyneura; Tectipleura; Sacoglossa; Plakobranchoidea; Limapontiidae; Placida	genus	9.93	3	Placida cytochrome c oxidase subunit 1 (CO1) gene, partial cds; mitochondrial.	COI	1386665768	3.515	658	Placida histone H3 (H3) gene, partial cds.	H3	1386665790	0.354	328
Heterobranchia; Euthyneura; Tectipleura; Eupulmonata; Stylommatophora; Helicina; Helicoidea; Hygromiidae; Monacha	genus	20.79	5	Monacha cytochrome oxidase subunit I (COI) gene, partial cds; mitochondrial.	COI	1409638780	1.622	615	Monacha histone H3 (H3) gene, partial cds.	H3	1409639005	0.078	315
Heterobranchia; Euthyneura; Nudipleura; Nudibranchia; Doridina; Eudoridoidea; Chromodorididae	family	29.46	40	Eudoridoidea cytochrome oxidase subunit I gene, partial cds; mitochondrial.	COI	1489792287	17.707	657	Eudoridoidea histone 3 gene, partial cds.	H3	1489792107	0.601	327
Caenogastropoda; Littorinimorpha; Truncatelloidea; Hydrobiidae; Belgrandiella	genus	5.73	5	Belgrandiella cytochrome oxidase subunit I (COI) gene, partial cds; mitochondrial.	COI	1496531762	0.9	467	Belgrandiellini histone H3 (H3) gene, partial cds.	H3	1496531798	0.157	308
Caenogastropoda; Littorinimorpha; Truncatelloidea; Hydrobiidae	family	1.54	4	Hydrobiidae cytochrome oxidase subunit I (COI) gene, partial cds; mitochondrial.	COI	1496581578	0.966	552	Hydrobiidae histone H3 (H3) gene, partial cds.	H3	1496581597	0.629	281
Caenogastropoda; Architaenioglossa; Cyclophoroidea; Cochlostomatidae; Cochlostoma	genus	12.24	6	Cochlostoma cytochrome oxidase subunit I (COI) gene, partial cds; mitochondrial.	COI	1514708926	1.579	658	Cochlostoma histone H3 (H3) gene, partial cds.	H3	1514708960	0.129	309
Heterobranchia; Euthyneura; Tectipleura; Eupulmonata; Stylommatophora; Helicina; Helicoidea; Geomitridae; Helicopsis	genus	6.52	3	Geomitridae cytochrome c oxidase subunit 1 (COI) gene, partial cds; mitochondrial.	COI	1534504940	0.659	655	Helicopsis histone 4 (H4) gene, partial cds.	H4	1534504842	0.101	258
Heterobranchia; Euthyneura; Nudipleura; Nudibranchia; Doridina; Eudoridoidea; Asteronotidae; Halgerda	genus	9.05	12	Halgerda cytochrome c oxidasa subunit I gene, partial cds; mitochondrial.	COI	1537156115	3.721	599	Halgerda histone 3 gene, partial cds.	H3	1537156199	0.411	328
Heterobranchia; Euthyneura; Nudipleura; Nudibranchia; Cladobranchia	other	3.8	3	Cladobranchia cytochrome c oxidase subunit I (CO1) gene, partial cds; mitochondrial.	COI	1540840212	2.293	658	Cladobranchia histone H3 gene, partial cds.	H3	1540840222	0.603	328
Vetigastropoda; Lepetellida; Haliotoidea; Haliotidae; Haliotis	genus	28.88	8	Haliotis cytochrome b (cytb) gene, partial cds; mitochondrial.	cytb	1569125434	2.657	700	Haliotis histone H3 gene, partial cds.	H3	1569125484	0.092	341
Heterobranchia; Euthyneura; Tectipleura; Sacoglossa; Plakobranchoidea; Limapontiidae; Sacoproteus	genus	2.81	4	Limapontiidae cytochrome c oxidase subunit I (COI) gene, partial cds; mitochondrial.	COI	1578894942	2.015	658	Limapontiidae histone H3 (H3) gene, partial cds.	H3	1578894960	0.716	328
Heterobranchia; Euthyneura; Tectipleura; Cephalaspidea; Philinoidea	superfamily	4.9	5	Philinoidea cytochrome c oxidase subunit I mRNA, partial cds; mitochondrial.	COI	1580186939	2.556	678	Philinoidea histone 3 gene, partial cds.	H3	1580187003	0.522	375
Vetigastropoda; Lepetellida; Fissurelloidea	superfamily	5.27	55	Gastropoda cytochrome c oxidase subunit 1 (COI) gene, partial cds; mitochondrial.	COI	1597696198	27.86	657	Fissurellidae histone H3 gene, partial cds.	H3	1597696376	5.291	327
Heterobranchia; Euthyneura; Tectipleura; Sacoglossa; Plakobranchoidea; Caliphyllidae; Polybranchia	genus	3.91	7	Polybranchia cytochrome c oxidase subunit 1 (COI) gene, partial cds; mitochondrial.	COI	1609529524	2.437	658	Polybranchia histone 3 (H3) gene, partial cds.	H3	1609529584	0.623	328
Heterobranchia; Euthyneura; Tectipleura; Eupulmonata; Stylommatophora; Helicina; Clausilioidea; Clausiliidae; Cristataria	genus	91.91	4	Cristataria cytochrome oxidase subunit I (COI) gene, partial cds; mitochondrial.	COI	1610157399	2.114	655	Alopiinae histone 4 (H4) gene, partial cds.	H4	1610157433	0.023	271
Heterobranchia; Euthyneura; Tectipleura; Eupulmonata; Stylommatophora; Helicina; Clausilioidea; Clausiliidae; Cristataria	genus	81.31	4	Cristataria cytochrome oxidase subunit I (COI) gene, partial cds; mitochondrial.	COI	1610157399	2.114	655	Alopiinae histone 3 (H3) gene, partial cds.	H3	1610157415	0.026	346
Heterobranchia; Euthyneura; Tectipleura; Eupulmonata; Stylommatophora; Helicina; Helicoidea; Helicidae	family	19.17	7	Helicidae cytochrome oxidase subunit I gene, partial cds; mitochondrial.	COI	1612512378	2.224	685	Helicidae histone 3 mRNA, partial cds.	H3	1612512326	0.116	365
Heterobranchia; Euthyneura; Nudipleura; Nudibranchia; Cladobranchia	other	3.65	9	Cladobranchia cytochrome c oxidase subunit I (COI) gene, partial cds; mitochondrial.	COI	1624729273	4.479	658	Cladobranchia histone 3 (H3) gene, partial cds.	H3	1624729319	1.227	328
Heterobranchia; Euthyneura; Nudipleura; Nudibranchia; Doridina; Eudoridoidea; Chromodorididae; Felimare	genus	17.39	9	Chromodorididae cytochrome oxidase subunit I (COI) gene, partial cds; mitochondrial.	COI	1626706971	9.355	658	Doridina histone H3 (H3) gene, partial cds.	H3	1626707009	0.538	328
Heterobranchia; Euthyneura; Nudipleura; Nudibranchia; Doridina; Anadoridoidea; Goniodorididae; Okenia	genus	3.57	5	Okenia cytochrome oxidase subunit I (COI) gene, partial cds; mitochondrial.	COI	1644134382	2.67	658	Okenia histone 3 (H3) gene, partial cds.	H3	1644134440	0.748	328
Caenogastropoda; Cerithioidea; Turritellidae; Turritella	genus	19.84	6	Turritella cytochrome oxidase subunit I (COI) gene, partial cds; mitochondrial.	COI	1673527045	5.396	969	Turritella histone H3 (H3) gene, partial cds.	H3	1673527078	0.272	376
Heterobranchia; Euthyneura; Tectipleura; Aplysiida; Aplysioidea; Aplysiidae; Aplysia	genus	6.11	11	Aplysia cytochrome c oxidase subunit I gene, partial cds; mitochondrial.	COI	1679654823	3.05	657	Aplysia histone H3 gene, partial cds.	H3	1679654505	0.499	327
Heterobranchia; Euthyneura; Tectipleura; Runcinacea; Runcinoidea; Runcinidae; Runcina	genus	2.07	8	Runcina cytochrome c oxidase subunit I (COI) gene, partial cds; mitochondrial.	COI	1682061018	2.629	656	Runcinoidea histone 3 (H3) gene, partial cds.	H3	1682061030	1.272	327
Heterobranchia; Euthyneura; Nudipleura; Nudibranchia; Doridina; Eudoridoidea; Chromodorididae; Chromodoris	genus	56.78	8	Chromodorididae cytochrome oxidase subunit I gene, partial cds; mitochondrial.	COI	1693116247	1.022	658	Chromodorididae histone H3 (h3) gene, partial cds.	H3	1693116299	0.018	328
Heterobranchia; Euthyneura; Tectipleura	other	2.2	31	Panpulmonata cytochrome oxidase subunit I (COI) gene, partial cds; mitochondrial.	COI	1700712129	16.33	672	Panpulmonata histone H3 (H3) gene, partial cds.	H3	1700712191	7.438	328
Heterobranchia; Euthyneura; Tectipleura; Cephalaspidea; Philinoidea; Aglajidae	family	4.67	29	Aglajidae cytochrome c oxidase subunit I (COI) gene, partial cds; mitochondrial.	COI	1704685447	12.18	692	Aglajidae histone H3 (H3) gene, partial cds.	H3	1704685559	2.61	367
Heterobranchia; Euthyneura; Tectipleura; Cephalaspidea; Bulloidea	superfamily	4.44	20	Bulloidea cytochrome oxidase subunit I (COI) gene, partial cds; mitochondrial.	COI	1704727920	10.035	639	Bulloidea histone 3 (H3) gene, partial cds.	H3	1704728068	2.259	330
Heterobranchia; Euthyneura; Tectipleura; Eupulmonata; Stylommatophora; Helicina; Pupilloidei; Pupilloidea; Orculidae	family	34.73	15	Orculidae cytochrome c oxidase subunit I (COI) gene, partial cds; mitochondrial.	COI	1707338381	6.703	654	Orculidae histone H4 (H4) and histone H3 (H3) genes, partial cds.	H3	1707338541	0.193	346
Caenogastropoda; Littorinimorpha; Vanikoroidea; Eulimidae; Asterophila	genus	43.74	8	Asterophila cytochrome c oxidase subunit I (COI) gene, partial cds; mitochondrial.	COI	1720684427	2.012	658	Asterophila histone 3 (H3) gene, partial cds.	H3	1720684543	0.046	328
Caenogastropoda; Architaenioglossa; Viviparoidea; Viviparidae; Viviparus	genus	UND	4	Viviparus cytochrome oxidase subunit I (COI) gene, partial cds; mitochondrial.	COI	1735180774	1.281	531	Viviparus histone H3 (H3) gene, partial cds.	H3	1735180796	0	257
Heterobranchia; Euthyneura; Tectipleura; Sacoglossa; Plakobranchoidea; Plakobranchidae	family	2.91	3	Placobranchoidea cytochrome oxidase subunit I (COI) gene, partial cds; mitochondrial.	COI	1746697834	2.097	658	Placobranchoidea histone 3 (H3) gene, partial cds.	H3	1746697852	0.721	328
Heterobranchia; Euthyneura; Nudipleura; Nudibranchia; Cladobranchia; Dendronotoidea; Dendronotidae; Dendronotus	genus	19.34	14	Dendronotus cytochrome oxidase subunit 1 (COI) gene, partial cds; mitochondrial.	COI	1752317078	3.114	637	Dendronotus histone H3 (H3) gene, partial cds.	H3	1752316904	0.161	328
Heterobranchia; Euthyneura; Tectipleura; Cephalaspidea; Bulloidea	superfamily	4.2	37	Cephalaspidea cytochrome oxidase subunit I (COI) gene, partial cds; mitochondrial.	COI	1798058019	20.233	638	Cephalaspidea histone H3 (H3) gene, partial cds.	H3	1798058388	4.818	329
Heterobranchia; Euthyneura; Nudipleura; Pleurobranchida; Pleurobranchoidea; Pleurobranchidae; Berthella	genus	4.86	9	Berthella cytochrome c oxidase subunit I (COI) gene, partial cds; mitochondrial.	COI	1807902762	5.294	657	Berthella histone 3 (H3) gene, partial cds.	H3	1807902818	1.089	327
Caenogastropoda; Cerithioidea	superfamily	16.34	9	Cerithioidea cytochrome c oxidase subunit I (COI) gene, partial cds; mitochondrial.	COI	1822232305	2.402	466	Cerithioidea histone 3 (H3) gene, partial cds.	H3	1822232191	0.147	283
Heterobranchia; Euthyneura; Tectipleura; Eupulmonata; Stylommatophora; Helicina; Helicoidea; Helicidae	family	8.67	12	Helicidae cytochrome c oxidase subunit I (CO1) gene, partial cds; mitochondrial.	COI	1748289072+1280183963	6.076	673	Helicidae histone 3 (H3) gene, partial cds.	H3	1748288992+1280183993	0.701	340
Heterobranchia; Euthyneura; Tectipleura; Cephalaspidea; Philinoidea; Aglajidae	family	4.53	25	Aglajidae - Allio reported data (no popset)	COI	n.a	13.023	656	Aglajidae - Allio reported data (no popset)	H3	n.a	2.874	327
Heterobranchia; Euthyneura; Tectipleura; Eupulmonata; Stylommatophora; Helicina; Helicoidea; Bradybaenidae	family	49.71	93	Bradybaenidae - Allio reported data (no popset)	COI	n/a	50.206	532	Bradybaenidae - Allio reported data (no popset)	H3	n/a	1.01	260
